# Supplementary material for: Tourniquet self-application assessment in cold weather conditions
Source: BMC Emerg Med. 2023 Aug 31;23:101. doi: 10.1186/s12873-023-00871-1 (PMC10472695; doi:10.1186/s12873-023-00871-1)
Supplement: Supplementary file 2 — Supplementary Material 2 [file 12873_2023_871_MOESM2_ESM.xlsx]

## Sheet: TNQ 2 edad
Supplementary file 1: Extremity Tourniquet self-application field data
Participant	Age	Team Role	Gender	TQT Pref	CAT Ea UE	CAT Ea LE	CAT Tol	RMT Ea UE	RMT Ea LE	RMT Tol	RATS Ea UE	RATS Ea LE	RATS Tol	SWAT Ea UE	SWAT Ea LE	SWAT Tol	OMNA Ea UE	OMNA Ea LE	OMNA Tol
Mont1 MM	40	1	2	5	7	9	8	5	8	7	8	9	6	4	8	10	8	9	9
Montt 3 Ark	40	1	1	1	8	8	8	4	8	8	8	8	5	2	7	8	8	9	9
Montt4 Hilo	39	1	1	5	6	9	9	4	9	9	7	9	4	3	6	9	7	8	9
Mont5 Curro	43	1	1	1	7	10	9	6	7	8	8	8	3	5	6	9	9	9	9
Mont 6 Pablo	47	1	1	1	8	9	9	5	9	8	7	9	5	2	3	8	10	10	9
Mont 7 Alvaro	42	1	1	1	8	8	8	4	9	9	8	9	3	0	3	8	9	10	8
Mont 8 Josito	46	1	1	3	7	9	8	6	8	8	7	9	6	2	5	10	10	10	10
Mont9 Alberto	36	1	1	5	7	8	9	5	8	9	7	10	5	1	3	9	8	9	9
SANTI	42	2	1	5	7	8	8	4	9	8	6	8	4	0	3	8	10	10	10
Medico teo	58	3	1	5	7	9	8	6	8	8	8	9	6	0	6	9	8	9	7
Medico idu	30	3	2	2	6	9	9	7	10	9	9	9	5	2	8	10	7	9	8
Victor	27	3	1	4	7	7	10	4	7	7	8	9	7	3	9	10	9	10	9
Joan	49	3	1	1	6	8	8	5	8	9	7	8	7	4	9	9	8	8	7
Dani	37	3	1	1	5	8	9	5	8	8	8	9	6	5	8	8	7	8	8
Biel	23	3	1	4	6	9	9	3	9	8	8	9	7	3	9	9	6	8	9
Antonio informat	38	3	1	3	7	9	8	2	7	8	8	8	7	4	7	7	6	9	8
Quim	41	3	1	5	7	8	9	4	9	9	7	8	5	2	6	9	8	9	9
Mec Mario	38	3	1	1	6	8	10	0	7	9	7	8	6	5	8	8	9	8	7
Mec camilo	44	3	1	5	8	7	9	6	8	8	8	9	6	4	8	8	8	9	9
Mec Jordi	47	3	1	1	6	9	9	4	8	7	7	9	5	3	7	9	7	8	10
JL Collado AEMET	51	4	1	1	6	10	9	4	6	7	8	8	8	3	6	10	8	8	9
Sindulfo	58	4	1	1	8	7	9	2	8	8	7	7	6	4	8	10	8	9	8
Paco N	58	4	1	2	5	9	8	6	10	9	8	9	5	1	8	9	7	10	7
Pepe Aemet	59	4	1	1	7	8	8	7	9	9	8	8	7	2	7	9	9	9	8
Miquel E	55	4	1	3	8	10	9	6	9	9	7	9	6	1	9	8	7	8	6
Damian centif gall	29	4	1	5	7	10	7	4	8	8	8	9	4	3	8	9	7	9	8
Nacho	45	4	1	5	8	9	8	2	8	8	7	8	3	4	9	10	6	9	9
Hans R cosm	55	4	1	4	8	8	9	2	9	7	7	8	7	2	8	9	8	10	8
Kaian glaciar	26	4	1	4	7	7	9	4	7	8	7	8	3	3	7	7	7	9	7
Ingles	34	4	1	1	8	9	7	5	8	9	8	9	6	5	9	9	7	8	8
Arwin	35	4	1	1	8	8	9	5	8	7	8	8	5	3	9	9	8	9	9
Sara de E	40	4	2	5	8	6	7	4	7	7	7	8	7	2	8	8	7	7	7
Paula	43	4	2	5	8	8	9	3	8	8	8	8	4	5	8	8	9	9	8
Compa paula	35	4	1	5	6	7	9	3	8	7	8	9	6	6	7	9	7	8	9
Geco	48	4	1	1	7	9	9	3	7	9	8	9	4	7	8	10	8	8	8
koala	42	4	1	2	5	8	9	5	9	9	8	9	4	5	7	9	8	8	8
Cesar B	29	4	1	5	7	8	8	5	7	8	8	9	4	4	7	9	7	9	7
Table leyend
Demographics: Participant, age
Team role: 1: Mountain guide / 2: Boat skipper / 3: Technical crew (medical personnel, electronic technician, informatics technician, base chief) / 4: Scientists
Gender: 1: male / 2: female
TQT Pref (Tourniquet preference)
CAT Ea UE (Combat Application Tourniquet ease of self-application in the upper extremity)
CAT Ea LE (Combat Application Tourniquet ease of self-application in the lower extremity)
CAT Tol (Tolerance ranking for the Combat Application Tourniquet)
RMT Ea UE (Ratcheting Mechanical Tourniquet ease of self-application in the upper extremity)
RMT Ea LE (Ratcheting Mechanical Tourniquet ease of self-application in the lower extremity)
RMT Tol (Tolerance ranking for the Ratcheting Mechanical Tourniquet)
RATS Ea UE (Rapid Application Tourniquet System ease of self-application in the upper extremity)
RATS Ea LE (Rapid Application Tourniquet System ease of self-application in the lower extremity)
RATS Tol (Tolerance ranking for the Rapid Application Tourniquet System)
OMNA Ea UE (OMNA Ratcheting Tourniquet ease of self-application in the upper extremity)
OMNA Ea LE (OMNA Ratcheting Tourniquet ease of self-application in the lower extremity)
OMNA Tol (Tolerance ranking for the OMNA Ratcheting Tourniquet)
